# Supplementary material for: Evaluating glucose variability through OGTT in early pregnancy and its association with hypertensive disorders of pregnancy in non-diabetic pregnancies: a large-scale multi-center retrospective study
Source: Diabetol Metab Syndr. 2023 Jun 9;15:123. doi: 10.1186/s13098-023-01103-z (PMC10251636; doi:10.1186/s13098-023-01103-z)
Supplement: Supplementary file 2 — Additional file 2: Table S1. The association between the 75 g-OGTT parameters and HDP (n = 802). [file 13098_2023_1103_MOESM2_ESM.xlsx]

## Sheet: TableS2
Table S1. The association between the 75g-OGTT parameters and HDP (n=802)
Model	Variables	HDP (n=115)			EoHDP (n=25)			LoHDP (n=90)
		aOR§	95%CI		aOR§	95%CI		aOR§	95%CI
Model 1	Maternal age, years	1	(0.96-1.05)		0.96	(0.88-1.05)		1.02	(0.97-1.07)
	Pre-pregnant BMI, kg/m2	1.16*	(1.11-1.21)		1.17*	(1.09-1.25)		1.13*	(1.08-1.18)
	Primiparity	1.58*	(1.02-2.45)		1	(0.43-2.35)		1.71*	(1.06-2.77)
	ART	1.95*	(1.09-3.52)		1.79	(0.53-6.11)		1.89*	(1.01-3.56)
	Subsequent-decrease, ×20 mg/dL	1.27*	(1.08-1.49)		0.78	(0.57-1.07)		1.45*	(1.21-1.74)
Model 2	Maternal age, years	1	(0.96-1.05)		0.96	(0.88-1.05)		1.02	(0.97-1.07)
	Pre-pregnant BMI, kg/m2	1.16*	(1.11-1.21)		1.16*	(1.08-1.24)		1.13*	(1.08-1.19)
	Primiparity	1.58*	(1.02-2.45)		0.99	(0.42-2.32)		1.72*	(1.06-2.78)
	ART	1.96*	(1.09-3.54)		1.94	(0.56-6.70)		1.87	(1.00-3.53)
	FPG, ×20mg/dL	1.05	(0.68-1.63)		1.67	(0.74-3.77)		0.9	(0.55-1.46)
	Subsequent-decrease, ×20 mg/dL	1.27*	(1.07-1.49)		0.77	(0.56-1.05)		1.46*	(1.21-1.75)
Model 3	Maternal age, years	1	(0.96-1.05)		0.95	(0.88-1.04)		1.02	(0.97-1.07)
	Pre-pregnant BMI, kg/m2	1.17*	(1.12-1.22)		1.15*	(1.08-1.23)		1.14*	(1.09-1.19)
	Primiparity	1.61*	(1.04-2.49)		0.93	(0.40-2.17)		1.78*	(1.10-2.86)
	ART	1.95*	(1.08-3.50)		1.86	(0.55-6.28)		1.83	(0.98-3.42)
	Initial-increase, ×20 mg/dL	1.26*	(1.10-1.45)		1.19	(0.92-1.56)		1.25*	(1.08-1.46)
Model 4	Maternal age, years	1	(0.96-1.05)		0.96	(0.88-1.04)		1.02	(0.97-1.07)
	Pre-pregnant BMI, kg/m2	1.16*	(1.11-1.21)		1.14*	(1.06-1.22)		1.14*	(1.09-1.19)
	Primiparity	1.61*	(1.04-2.49)		0.91	(0.39-2.13)		1.78*	(1.10-2.86)
	ART	1.98*	(1.10-3.56)		1.96	(0.58-6.67)		1.83	(0.98-3.43)
	FPG, ×20mg/dL	1.17	(0.76-1.80)		1.54	(0.69-3.42)		1.03	(0.64-1.66)
	Initial-increase, ×20 mg/dL	1.27*	(1.10-1.45)		1.19	(0.92-1.55)		1.25*	(1.08-1.46)
Model 5	Maternal age, years	1	(0.96-1.05)		0.95	(0.88-1.04)		1.02	(0.97-1.07)
	Pre-pregnant BMI, kg/m2	1.16*	(1.11-1.21)		1.15*	(1.07-1.23)		1.13*	(1.08-1.19)
	Primiparity	1.61*	(1.04-2.49)		0.92	(0.39-2.14)		1.77*	(1.10-2.85)
	ART	1.99*	(1.11-3.58)		1.9	(0.56-6.44)		1.86	(0.99-3.48)
	1-hour-PG, ×20 mg/dL	1.26*	(1.10-1.44)		1.22	(0.95-1.57)		1.24*	(1.07-1.43)
Model 6	Maternal age, years	1	(0.96-1.05)		0.95	(0.88-1.04)		1.02	(0.97-1.07)
	Pre-pregnant BMI, kg/m2	1.17*	(1.12-1.22)		1.15*	(1.08-1.23)		1.14*	(1.09-1.19)
	Primiparity	1.62*	(1.05-2.51)		0.93	(0.40-2.17)		1.79*	(1.11-2.88)
	ART	1.94*	(1.08-3.48)		1.88	(0.56-6.36)		1.81	(0.97-3.38)
	Incremental glucose peak, ×20 mg/dL	1.25*	(1.08-1.45)		1.31	(1.00-1.73)		1.21*	(1.03-1.41)
HDP, hypertensive disorders of pregnancy; EoHDP, early-onset HDP; LoHDP, late-onset HDP; cOR, crude odds ratio; aOR, adjusted odds ratio, 95%CI, 95% confidence interval; BMI, body mass index; ART, assisted reproductive technology; FPG, fasting plasma glucose level; 1-hour-PG, 1h plasma glucose level after loading.
§Model1 was adjusted by maternal age, prepregnancy BMI, primiparity, ART, and subsequent-decrease
§Model2 was adjusted by maternal age, prepregnancy BMI, primiparity, ART, FPG, and subsequent-decrease
§Model3 was adjusted by maternal age, prepregnancy BMI, primiparity, ART, and initial-increase
§Model4 was adjusted by maternal age, prepregnancy BMI, primiparity, ART, FPG, and initial-increase
§Model5 was adjusted by maternal age, prepregnancy BMI, primiparity, ART, and 1-hour-PG
§Model6 was adjusted by maternal age, prepregnancy BMI, primiparity, ART, and incremental glucose peak
* Statistically significant
