# Supplementary material for: Evaluating glucose variability through OGTT in early pregnancy and its association with hypertensive disorders of pregnancy in non-diabetic pregnancies: a large-scale multi-center retrospective study
Source: Diabetol Metab Syndr. 2023 Jun 9;15:123. doi: 10.1186/s13098-023-01103-z (PMC10251636; doi:10.1186/s13098-023-01103-z)
Supplement: Supplementary file 3 — Additional file 3: Table S2. 75 g-OGTT parameters and HDP in non-GDM individuals (n = 369). [file 13098_2023_1103_MOESM3_ESM.xlsx]

## Sheet: TableS3
Table S2. 75g-OGTT parameters and HDP in non-GDM individuals (n=369)
	HDP (n=47)					EoHDP (n=9)					LoHDP (n=38)
	cOR	(95%CI)	aOR§	(95%CI)		cOR	(95%CI)	aOR§	(95%CI)		cOR	(95%CI)	aOR§	(95%CI)
Age, years	1.04	(0.98-1.11)	1	(0.93-1.08)		1.1	(0.96-1.26)	1.06	(0.90-1.25)		1.03	(0.96-1.10)	0.99	(0.96-1.10)
Pre-pregnant BMI, kg/m2	1.17*	(1.09-1.26)	1.16*	(1.08-1.26)		1.16*	(1.03-1.31)	1.19*	(1.04-1.37)		1.15*	(1.07-1.24)	1.14*	(1.07-1.24)
Primiparity	1.2	(0.65-2.21)	1.48	(0.74-2.98)		0.6	(0.15-2.45)	0.68	(0.14-3.29)		1.41	(0.72-2.76)	1.72	(0.72-2.76)
ART	1.58	(0.76-3.31)	1.69	(0.71-4.04)		2.49	(0.61-10.24)	2.71	(0.47-15.78)		1.33	(0.58-3.06)	1.49	(0.58-3.06)
FPG†	1.72	(0.55-5.33)	1.38	(0.38-5.03)		0.59	(0.08-4.62)	0.68	(0.07-7.03)		2.34	(0.64-8.60)	1.8	(0.64-8.60)
Initial-increase†	1.70*	(1.28-2.25)	1.52*	(1.03-2.26)		1.32	(0.76-2.32)	2.36	(0.89-6.29)		1.76*	(1.29-2.41)	1.41	(1.29-2.41)
Subsequent-decrease†	1.62*	(1.23-2.13)	1.2	(0.80-1.78)		0.77	(0.45-1.35)	0.35*	(0.13-0.94)		1.92*	(1.41-2.61)	1.54*	(1.41-2.61)
HDP, hypertensive disorders of pregnancy; EoHDP, early-onset HDP; LoHDP, late-onset HDP; cOR, crude odds ratio; aOR, adjusted odds ratio, 95% CI, 95% confidence interval; BMI, pre-pregnancy body mass index; ART, assisted reproductive technology; FPG, fasting plasma glucose level.
§aORs were adjusted for maternal age, pre-pregnancy BMI, primiparity, ART, FPG, initial-increase, and subsequent-decrease. †per 20-mg/dL increment. *Statistically significant.
